# Supplementary material for: How Repeatable Is the Ergogenic Effect of Caffeine? Limited Reproducibility of Acute Caffeine (3 mg.kg−1) Ingestion on Muscular Strength, Power, and Muscular Endurance
Source: Nutrients. 2022 Oct 21;14(20):4416. doi: 10.3390/nu14204416 (PMC9611362; doi:10.3390/nu14204416)
Supplement: Supplementary file 1 [file nutrients-14-04416-s001.zip]

Archive with 1 entries (1 files):
- nutrients-1971077-supplementary.pdf
